# Supplementary material for: RND1 inhibits epithelial-mesenchymal transition and temozolomide resistance of glioblastoma via AKT/GSK3-β pathway
Source: Cancer Biol Ther. 2024 Mar 5;25(1):2321770. doi: 10.1080/15384047.2024.2321770 (PMC10936657; doi:10.1080/15384047.2024.2321770)
Supplement: Supplemental Material [file KCBT_A_2321770_SM4569.zip › Supplemental Table 1.xlsx]

## Sheet: Sheet1
gene	plasmid	sequence
RND1	pCDNA3.1-Flag-RND1 plasmid	MKERRAPQPVVARCKLVLVGDVQCGKTAMLQVLAKDCYPETYVPTVFENYTACLETEEQRVELSLWDTSGSPYYDNVRPLCYSDSDAVLLCFDISRPETVDSALKKWRTEILDYCPSTRVLLIGCKTDLRTDLSTLMELSHQKQAPISYEQGCAIAKQLGAEIYLEGSAFTSEKSIHSIFRTASMLCLNKPSPLPQKSPVRSLSKRLLHLPSRSELISSTFKKEKAKSCSIM*
RND1	pLVshRNA-EGFP(2A)Puro-RND1 (human) shRNA	GGAGCTTAGTCTCTGGGATACTTCAAGAGAGTATCCCAGAGACTAAGCTCCTTTTT
